# Supplementary material for: Prophylactic Treatment with Baloxavir Protects Mice from Lethal Infection with Influenza A and B Viruses
Source: Viruses. 2023 Nov 16;15(11):2264. doi: 10.3390/v15112264 (PMC10675732; doi:10.3390/v15112264)
Supplement: Supplementary file 1 [file viruses-15-02264-s001.zip]

Archive with 1 entries (1 files):
- viruses-2670110-supplementary.pdf
